# Supplementary material for: Integrated Piezoelectric AlN Thin Film with SU-8/PDMS Supporting Layer for Flexible Sensor Array
Source: Sensors (Basel). 2020 Jan 6;20(1):315. doi: 10.3390/s20010315 (PMC6982933; doi:10.3390/s20010315)
Supplement: Supplementary file 1 [file sensors-20-00315-s001.zip]

Archive with 3 entries (3 files):
- Supplementary Materials_final.docx
- video S1.mp4
- Video S2.mov
